# Supplementary material for: Natural Foraging Selection and Gut Microecology of Two Subterranean Rodents from the Eurasian Steppe in China
Source: Animals (Basel). 2024 Aug 13;14(16):2334. doi: 10.3390/ani14162334 (PMC11350848; doi:10.3390/ani14162334)
Supplement: Supplementary file 1 [file animals-14-02334-s001.zip]

Archive with 1 entries (1 files):
- animals-3099120-supplementary.pdf
